# Supplementary material for: A blood DNA methylation biomarker for predicting short-term risk of cardiovascular events
Source: Clin Epigenetics. 2022 Sep 29;14:121. doi: 10.1186/s13148-022-01341-4 (PMC9521011; doi:10.1186/s13148-022-01341-4)
Supplement: Supplementary file 2 — Additional file 2. Supplementary Tables S1, S2, and S3. [file 13148_2022_1341_MOESM2_ESM.xlsx]

## Sheet: Table S1
		18 years	17 years	16 years	15 years	14 years	13 years	12 years	11 years	10 years	9 years	8 years	7 years	6 years	5 years	4 years	3 years	2 years
	DNAm surrogate biomarker excluded	AUC (95% CI)	AUC (95% CI)	AUC (95% CI)	AUC (95% CI)	AUC (95% CI)	AUC (95% CI)	AUC (95% CI)	AUC (95% CI)	AUC (95% CI)	AUC (95% CI)	AUC (95% CI)	AUC (95% CI)	AUC (95% CI)	AUC (95% CI)	AUC (95% CI)	AUC (95% CI)	AUC (95% CI)
	DNAmGlucose	0.525 (0.461; 0.589)	0.525 (0.461; 0.589)	0.527 (0.463; 0.591)	0.538 (0.474; 0.602)	0.567 (0.503; 0.630)	0.592 (0.528; 0.656)	0.593 (0.528; 0.659)	0.619 (0.551; 0.688)	0.619 (0.547; 0.690)	0.646 (0.571; 0.722)	0.686 (0.610; 0.761)	0.710 (0.624; 0.796)	0.773 (0.691; 0.855)	0.775 (0.695; 0.854)	0.827 (0.751; 0.904)	0.807 (0.723; 0.890)	0.853 (0.760; 0.946)
	DNAmHDL	0.560 (0.496; 0.624)	0.560 (0.496; 0.624)	0.556 (0.492; 0.619)	0.559 (0.496; 0.622)	0.580 (0.517; 0.643)	0.598 (0.534; 0.661)	0.594 (0.529; 0.660)	0.619 (0.550; 0.687)	0.620 (0.548; 0.691)	0.646 (0.571; 0.722)	0.688 (0.612; 0.764)	0.711 (0.625; 0.797)	0.774 (0.692; 0.857)	0.776 (0.697; 0.854)	0.821 (0.743; 0.899)	0.810 (0.725; 0.895)	0.836 (0.743; 0.928)
	DNAmSBP	0.523 (0.459; 0.587)	0.524 (0.460; 0.588)	0.526 (0.462; 0.590)	0.540 (0.476; 0.604)	0.567 (0.504; 0.631)	0.592 (0.528; 0.656)	0.594 (0.528; 0.659)	0.619 (0.551; 0.688)	0.619 (0.548; 0.690)	0.644 (0.568; 0.719)	0.683 (0.607; 0.759)	0.709 (0.623; 0.796)	0.773 (0.690; 0.856)	0.774 (0.695; 0.854)	0.828 (0.751; 0.904)	0.808 (0.723; 0.893)	0.849 (0.751; 0.946)
	DNAmCRP	0.524 (0.460; 0.588)	0.523 (0.459; 0.586)	0.526 (0.462; 0.590)	0.539 (0.475; 0.603)	0.567 (0.504; 0.631)	0.592 (0.528; 0.656)	0.593 (0.528; 0.659)	0.618 (0.550; 0.687)	0.619 (0.548; 0.690)	0.647 (0.572; 0.722)	0.687 (0.611; 0.762)	0.710 (0.624; 0.796)	0.771 (0.689; 0.853)	0.775 (0.696; 0.855)	0.824 (0.747; 0.900)	0.806 (0.723; 0.889)	0.852 (0.767; 0.936)
	DNAmPAI1	0.521 (0.457; 0.585)	0.519 (0.455; 0.583)	0.525 (0.461; 0.589)	0.539 (0.475; 0.602)	0.570 (0.506; 0.633)	0.593 (0.529; 0.657)	0.595 (0.530; 0.660)	0.619 (0.551; 0.687)	0.620 (0.549; 0.691)	0.648 (0.574; 0.721)	0.686 (0.611; 0.76)	0.708 (0.622; 0.795)	0.773 (0.691; 0.854)	0.773 (0.693; 0.853)	0.828 (0.748; 0.907)	0.806 (0.723; 0.888)	0.852 (0.766; 0.937)
	DNAmSKR3	0.526 (0.462; 0.590)	0.528 (0.464; 0.592)	0.528 (0.464; 0.592)	0.542 (0.478; 0.606)	0.566 (0.503; 0.629)	0.592 (0.528; 0.656)	0.595 (0.530; 0.661)	0.617 (0.549; 0.686)	0.619 (0.548; 0.691)	0.647 (0.571; 0.722)	0.687 (0.611; 0.763)	0.710 (0.624; 0.795)	0.772 (0.690; 0.854)	0.774 (0.695; 0.852)	0.822 (0.746; 0.899)	0.806 (0.725; 0.886)	0.848 (0.766; 0.930)
	DNAmHGF	0.526 (0.462; 0.59)	0.526 (0.462; 0.590)	0.527 (0.463; 0.591)	0.540 (0.477; 0.604)	0.566 (0.503; 0.629)	0.592 (0.528; 0.656)	0.595 (0.530; 0.660)	0.617 (0.549; 0.685)	0.619 (0.548; 0.690)	0.647 (0.571; 0.722)	0.687 (0.611; 0.762)	0.710 (0.625; 0.795)	0.772 (0.690; 0.855)	0.774 (0.696; 0.853)	0.824 (0.748; 0.901)	0.805 (0.724; 0.887)	0.852 (0.768; 0.935)
	DNAmLeadPatella	0.525 (0.461; 0.589)	0.526 (0.462; 0.590)	0.527 (0.463; 0.590)	0.541 (0.477; 0.605)	0.567 (0.503; 0.630)	0.592 (0.528; 0.656)	0.594 (0.529; 0.660)	0.618 (0.550; 0.686)	0.618 (0.546; 0.689)	0.646 (0.570; 0.721)	0.686 (0.610; 0.762)	0.711 (0.625; 0.796)	0.772 (0.690; 0.854)	0.774 (0.695; 0.853)	0.823 (0.746; 0.900)	0.806 (0.726; 0.886)	0.846 (0.768; 0.924)
	DNAmGDF15	0.524 (0.460; 0.588)	0.524 (0.460; 0.588)	0.527 (0.463; 0.591)	0.540 (0.476; 0.603)	0.566 (0.503; 0.630)	0.592 (0.528; 0.656)	0.593 (0.528; 0.659)	0.617 (0.549; 0.686)	0.618 (0.546; 0.689)	0.646 (0.571; 0.721)	0.686 (0.611; 0.762)	0.709 (0.624; 0.794)	0.772 (0.689; 0.855)	0.774 (0.695; 0.853)	0.823 (0.747; 0.900)	0.805 (0.724; 0.886)	0.851 (0.762; 0.940)
	DNAmPACKYRS	0.520 (0.457; 0.584)	0.523 (0.459; 0.587)	0.527 (0.463; 0.591)	0.541 (0.477; 0.605)	0.567 (0.503; 0.630)	0.592 (0.528; 0.656)	0.595 (0.530; 0.661)	0.618 (0.550; 0.687)	0.620 (0.548; 0.691)	0.647 (0.572; 0.723)	0.685 (0.609; 0.761)	0.709 (0.624; 0.794)	0.770 (0.687; 0.853)	0.773 (0.694; 0.852)	0.820 (0.745; 0.896)	0.806 (0.725; 0.886)	0.850 (0.764; 0.936)
	Table S1: Sensitivity leave-one-out analysis. AUC and 95% CI excluding one of the ten DNAm surrogates at a time

## Sheet: Table S2
	Follow-up time	# Events		DNAmCVDscore	DNAmHDL		SCORE2 + DNAmCVDscore	SCORE2 + DNAmGrimAge	SCORE2 + DNAmCVDscore + DNAmGrimAge
				AUC (95% CI)	AUC (95% CI)		AUC (95% CI)	AUC (95% CI)	AUC (95% CI)
	18 years	160		0.525 (0.461; 0.589)	0.524 (0.459; 0.588)		0.753 (0.700; 0.807)	0.754 (0.701; 0.807)	0.760 (0.708; 0.813)
	17 years	159		0.527 (0.463; 0.591)	0.522 (0.458; 0.586)		0.757 (0.704; 0.810)	0.756 (0.703; 0.809)	0.761 (0.709; 0.814)
	16 years	158		0.527 (0.463; 0.591)	0.531 (0.467; 0.595)		0.756 (0.704; 0.809)	0.754 (0.701; 0.807)	0.758 (0.705; 0.811)
	15 years	149		0.541 (0.477; 0.604)	0.529 (0.476; 0.603)		0.745 (0.691; 0.799)	0.744 (0.690; 0.798)	0.745 (0.692; 0.799)
	14 years	139		0.567 (0.504; 0.630)	0.567 (0.504; 0.631)		0.741 (0.686; 0.796)	0.736 (0.681; 0.791)	0.741 (0.686; 0.796)
	13 years	123		0.595 (0.531; 0.659)	0.592 (0.528; 0.656)		0.731 (0.676; 0.787)	0.729 (0.673; 0.784)	0.732 (0.677; 0.787)
	12 years	111		0.596 (0.530; 0.662)	0.594 (0.529; 0.660)		0.718 (0.661; 0.775)	0.721 (0.665; 0.778)	0.721 (0.664; 0.777)
	11 years	95		0.622 (0.554; 0.690)	0.620 (0.552; 0.688)		0.710 (0.651; 0.770)	0.710 (0.651; 0.770)	0.711 (0.652; 0.770)
	10 years	84		0.622 (0.551; 0.693)	0.619 (0.548; 0.690)		0.721 (0.661; 0.781)	0.720 (0.660; 0.779)	0.725 (0.665; 0.785)
	9 years	67		0.647 (0.571; 0.722)	0.644 (0.569; 0.720)		0.708 (0.642; 0.775)	0.711 (0.645; 0.777)	0.708 (0.642; 0.775)
	8 years	55		0.687 (0.611; 0.762)	0.682 (0.606; 0.757)		0.732 (0.664; 0.800)	0.730 (0.664; 0.797)	0.741 (0.673; 0.808)
	7 years	37		0.711 (0.626; 0.796)	0.708 (0.621; 0.795)		0.721 (0.641; 0.801)	0.720 (0.640; 0.799)	0.737 (0.660; 0.813)
	6 years	28		0.778 (0.702; 0.854)	0.770 (0.687; 0.852)		0.803 (0.740; 0.867)	0.802 (0.742; 0.863)	0.814 (0.755; 0.874)
	5 years	23		0.774 (0.695; 0.853)	0.770 (0.687; 0.852)		0.800 (0.741; 0.860)	0.800 (0.741; 0.860)	0.811 (0.751; 0.871)
	4 years	16		0.823 (0.746; 0.899)	0.817 (0.739; 0.895)		0.830 (0.755; 0.906)	0.830 (0.755; 0.906)	0.835 (0.760; 0.911)
	3 years	13		0.811 (0.720; 0.901)	0.808 (0.723; 0.894)		0.809 (0.726; 0.892)	0.807 (0.724; 0.890)	0.812 (0.728; 0.897)
	2 years	7		0.851 (0.767; 0.935)	0.828 (0.719; 0.938)		0.863 (0.766; 0.960)	0.861 (0.764; 0.935)	0.865 (0.803; 0.926)
	Table S2: Comparison of the prediction performance of DNAmHDL with DNAmCVDscore and combined model with SCORE2 variable + epigenetic scores

## Sheet: Table S3
		COVID-19 case-control status, logistic regression ajusted for age and gender					COVID-19 GRAM score, linear regression ajusted for age and gender
		OR*	95% CI	p			Effect Size*	95% CI	p
	DNAmBMI	2.64	(1.56 ; 4.77)	0.0006		DNAmBMI	-8.42	(-17.00 ; 0.16)	0.06
	BMI	0.98	(0.62 ; 1.54)	0.93		BMI	0.21	(-8.58 ; 9.01)	0.96
	DNAmCRP	1.41	(0.86 ; 2.35)	0.18		DNAmCRP	17.08	(8.57 ; 25.59)	0.0002
	CRP	1.91	(1.12 ; 3.33)	0.02		CRP	9.88	(1.07 ; 18.69)	0.03
	DNAmCVDscore	1.85	(0.96 ; 3.65)	0.07		DNAmCVDscore	16.35	(1.65 ; 31.04)	0.03
	*Odds Ratio per one standard deviation increase					*Increase in the GRAM score for one standard deviation increase
